# Supplementary material for: Hyperosmotic Stress Induces Phosphorylation of CERT and Enhances Its Tethering throughout the Endoplasmic Reticulum
Source: Int J Mol Sci. 2022 Apr 5;23(7):4025. doi: 10.3390/ijms23074025 (PMC8999913; doi:10.3390/ijms23074025)
Supplement: Supplementary file 1 [file ijms-23-04025-s001.zip]

Archive with 1 entries (1 files):
- ijms-1504012-supplementary.pdf
